# Supplementary material for: Projected soil carbon loss with warming in constrained Earth system models
Source: Nat Commun. 2024 Jan 2;15:102. doi: 10.1038/s41467-023-44433-2 (PMC10761705; doi:10.1038/s41467-023-44433-2)
Supplement: Supplementary file 4 — Source Data [file 41467_2023_44433_MOESM4_ESM.zip]

Archive with 3 entries (3 files):
- fig1_data.mat
- fig2_data.mat
- fig3_data.mat
